# Supplementary material for: Accelerating High-Entropy Alloy Design via Machine Learning: Predicting Yield Strength from Composition
Source: Materials (Basel). 2026 Jan 5;19(1):196. doi: 10.3390/ma19010196 (PMC12786949; doi:10.3390/ma19010196)
Supplement: Supplementary file 1 [file materials-19-00196-s001.zip]

Archive with 1 entries (1 files):
- materials-4036213-supplementary.pdf
